# Supplementary material for: Infectivity of amphibian chytrid fungi requires metalloprotease-driven spore development and germ tube formation
Source: BMC Microbiol. 2026 Mar 25;26:428. doi: 10.1186/s12866-026-04896-x (PMC13137486; doi:10.1186/s12866-026-04896-x)
Supplement: Supplementary file 1 — Supplementary Material 1. [file 12866_2026_4896_MOESM1_ESM.xlsx]

## Sheet: Sheet1
Supplementary Table 1: Statistical comparisons and post-hoc results.
The table lists model-based pairwise contrasts between treatment groups for analyses shown in the figures. Column "Figure" refers to the figure/panel in the main text, "Condition" indicates experimental context, "Contrast" shows the compared groups, "estimate" is the model-derived difference, "SE" is the standard error of the contrast and p-value (adjusted) contains the multiple comparison-adjust…
Figure	Condition	Contrast	Estimate	SE	p-value (adjusted)
Figure 1a	Bd	NC - 0.1	-0.20758	0.10226	0.254
		NC - 0.2	-0.05768	0.09778	0.996
		NC - 0.33	-0.86948	0.10112	<1e-04 ***
		NC - 1	-2.65472	0.20295	<1e-04 ***
		NC - 2	-2.94747	0.23983	<1e-04 ***
		NC - DMSO_c	-0.15205	0.0657	0.133
		NC - PC	-2.12372	0.114	<1e-04 ***
	Bsal	NC - 0.1	-0.12	0.1713	0.982
		NC - 0.2	-0.359	0.1714	0.1955
		NC - 0.33	-0.3895	0.1633	0.0998
		NC - 1	-1.0206	0.1633	<0.001 ***
		NC - 2	-1.5645	0.1831	<0.001 ***
		NC - DMSO_c	-0.2685	0.1729	0.5187
		NC - PC	-1.6232	0.1462	<0.001 ***
Figure 1b	Bd	NC - 0.0025	-1.33248	0.15997	<1e-04 ***
		NC - 0.005	-1.53407	0.13841	<1e-04 ***
		NC - 0.01	-2.18976	0.16939	<1e-04 ***
		NC - 0.0125	-2.49636	0.1898	<1e-04 ***
		NC - 0.017	-2.78184	0.21036	<1e-04 ***
		NC - 0.025	-4.03547	0.35361	<1e-04 ***
		NC - DMSO_c	0.20274	0.07507	0.0534
		NC - PC	-3.04014	0.29239	<1e-04 ***
	Bsal	NC - 0.0025	-0.39281	0.36681	0.893
		NC - 0.005	-1.92196	0.28734	<1e-04 ***
		NC - 0.01	-2.47758	0.279	<1e-04 ***
		NC - 0.0125	-2.71221	0.28734	<1e-04 ***
		NC - 0.017	-2.46392	0.279	<1e-04 ***
		NC - 0.025	-2.43684	0.279	<1e-04 ***
		NC - DMSO_c	-0.09319	0.27185	1
		NC - PC	-4.3134	0.36682	<1e-04 ***
Figure 1c	Bd	NC - 6.25	0.0001454	0.107173	1
		NC - 12.5	-0.242138	0.107036	0.12946
		NC - 25	-0.376071	0.113862	0.00705 **
		NC - 50	-0.358946	0.107274	0.00610 **
		NC - 62.5	-0.447797	0.107285	< 0.001 ***
		NC - 83.3	-0.512041	0.107342	< 0.001 ***
		NC - 125	-0.677598	0.107308	< 0.001 ***
		NC - DMSO_c	0.0755783	0.116882	0.98963
		NC - PC	-3.47158	0.107239	< 0.001 ***
	Bsal	NC - 6.25	0.0574	0.11458	0.9996
		NC - 12.5	-0.08368	0.11423	0.9928
		NC - 25	-0.35582	0.1193	0.0238 *
		NC - 50	-0.69272	0.11551	<0.001 ***
		NC - 62.5	-0.85526	0.11471	<0.001 ***
		NC - 83.3	-1.37849	0.11984	<0.001 ***
		NC - 125	-1.66872	0.12011	<0.001 ***
		NC - DMSO_c	-0.20638	0.11456	0.426
		NC - PC	-3.29456	0.18194	<0.001 ***
Figure 2b	Bd	PHE 0 -PHE 20	-0.2588	0.2979	0.71974
		PHE 0 - PHE 100	-1.0039	0.283	0.00114 **
		PHE 0 - PHE 1000	-1.03	0.283	< 0.001 ***
Figure 2c	Bsal	PHE 0 -PHE 20	-0.5588	0.1068	3.93e-07 ***
		PHE 0 - PHE 100	-0.8068	0.1068	< 1e-07 ***
		PHE 0 - PHE 1000	-1.0732	0.1068	< 1e-07 ***
Figure 3	Day 5	PHE 0 CaCl2 - PHE 4 CaCl2	0.69547	0.242	0.2726
		PHE 0 CaCl2 - PHE 20 CaCl2	1.57945	0.28	<.0001***
		PHE 0 CaCl2 - PHE 100 CaCl2	1.36091	0.267	<.0001***
		PHE 0 CaCl2 - PHE 0 MgCl2	0.33367	0.23	1
		PHE 0 CaCl2 - PHE 4 MgCl2	0.44459	0.236	1
		PHE 0 CaCl2 - PHE 20 MgCl2	1.35286	0.267	<.0001
		PHE 0 CaCl2 - PHE 100 MgCl2	1.51224	0.276	<.0001
		PHE 0 CaCl2 - PHE 0 none	-0.086	0.218	1
		PHE 0 CaCl2 - PHE 4 none	0.73378	0.245	0.1837
		PHE 0 CaCl2 - PHE 20 none	1.38194	0.269	<.0001
		PHE 0 CaCl2 - PHE 100 none	1.33909	0.267	<.0001
		PHE 4 CaCl2 - PHE 20 CaCl2	0.88399	0.297	0.1933
		PHE 4 CaCl2 - PHE 100 CaCl2	0.66544	0.285	1
		PHE 4 CaCl2 - PHE 0 MgCl2	-0.3618	0.251	1
		PHE 4 CaCl2 - PHE 4 MgCl2	-0.25088	0.256	1
		PHE 4 CaCl2 - PHE 20 MgCl2	0.6574	0.285	1
		PHE 4 CaCl2 - PHE 100 MgCl2	0.81677	0.294	0.3569
		PHE 4 CaCl2 - PHE 0 none	-0.78147	0.244	0.0917
		PHE 4 CaCl2 - PHE 4 none	0.03831	0.265	1
		PHE 4 CaCl2 - PHE 20 none	0.68647	0.287	1
		PHE 4 CaCl2 - PHE 100 none	0.64362	0.285	1
		PHE 20 CaCl2 - PHE 100 CaCl2	-0.21854	0.318	1
		PHE 20 CaCl2 - PHE 0 MgCl2	-1.24578	0.288	0.001
		PHE 20 CaCl2 - PHE 4 MgCl2	-1.13487	0.292	0.0067
		PHE 20 CaCl2 - PHE 20 MgCl2	-0.22659	0.318	1
		PHE 20 CaCl2 - PHE 100 MgCl2	-0.06721	0.325	1
		PHE 20 CaCl2 - PHE 0 none	-1.66546	0.282	<.0001
		PHE 20 CaCl2 - PHE 4 none	-0.84567	0.299	0.3109
		PHE 20 CaCl2 - PHE 20 none	-0.19752	0.319	1
		PHE 20 CaCl2 - PHE 100 none	-0.24037	0.317	1
		PHE 100 CaCl2 - PHE 0 MgCl2	-1.02724	0.275	0.0126
		PHE 100 CaCl2 - PHE 4 MgCl2	-0.91633	0.28	0.0705
		PHE 100 CaCl2 - PHE 20 MgCl2	-0.00805	0.307	1
		PHE 100 CaCl2 - PHE 100 MgCl2	0.15133	0.314	1
		PHE 100 CaCl2 - PHE 0 none	-1.44691	0.269	<.0001
		PHE 100 CaCl2 - PHE 4 none	-0.62713	0.288	1
		PHE 100 CaCl2 - PHE 20 none	0.02103	0.308	1
		PHE 100 CaCl2 - PHE 100 none	-0.02183	0.306	1
		PHE 0 MgCl2 - PHE 4 MgCl2	0.11092	0.245	1
		PHE 0 MgCl2 - PHE 20 MgCl2	1.0192	0.275	0.0141*
		PHE 0 MgCl2 - PHE 100 MgCl2	1.17857	0.284	0.0022**
		PHE 0 MgCl2 - PHE 0 none	-0.41967	0.232	1
		PHE 0 MgCl2 - PHE 4 none	0.40011	0.254	1
		PHE 0 MgCl2 - PHE 20 none	1.04827	0.277	0.0101
		PHE 0 MgCl2 - PHE 100 none	1.00542	0.275	0.0168
		PHE 4 MgCl2 - PHE 20 MgCl2	0.90828	0.28	0.078
		PHE 4 MgCl2 - PHE 100 MgCl2	1.06766	0.288	0.0141
		PHE 4 MgCl2 - PHE 0 none	-0.53059	0.238	1
		PHE 4 MgCl2 - PHE 4 none	0.2892	0.259	1
		PHE 4 MgCl2 - PHE 20 none	0.93735	0.282	0.0579
		PHE 4 MgCl2 - PHE 100 none	0.8945	0.28	0.0915
		PHE 20 MgCl2 - PHE 100 MgCl2	0.15938	0.314	1
		PHE 20 MgCl2 - PHE 0 none	-1.43887	0.269	<.0001
		PHE 20 MgCl2 - PHE 4 none	-0.61908	0.288	1
		PHE 20 MgCl2 - PHE 20 none	0.02907	0.308	1
		PHE 20 MgCl2 - PHE 100 none	-0.01378	0.306	1
		PHE 100 MgCl2 - PHE 0 none	-1.59824	0.278	<.0001
		PHE 100 MgCl2 - PHE 4 none	-0.77846	0.296	0.5596
		PHE 100 MgCl2 - PHE 20 none	-0.13031	0.316	1
		PHE 100 MgCl2 - PHE 100 none	-0.17316	0.314	1
		PHE 0 none - PHE 4 none	0.81978	0.247	0.0603
		PHE 0 none - PHE 20 none	1.46794	0.271	<.0001***
		PHE 0 none - PHE 100 none	1.42509	0.269	<.0001***
		PHE 4 none - PHE 20 none	0.64816	0.289	1
		PHE 4 none - PHE 100 none	0.60531	0.288	1
		PHE 20 none - PHE 100 none	-0.04285	0.308	1
	Day 9	PHE 0 CaCl2 - PHE 4 CaCl2	0.43189	0.242	1
		PHE 0 CaCl2 - PHE 20 CaCl2	1.58312	0.288	<.0001***
		PHE 0 CaCl2 - PHE 100 CaCl2	1.57609	0.286	<.0001***
		PHE 0 CaCl2 - PHE 0 MgCl2	0.33488	0.237	1
		PHE 0 CaCl2 - PHE 4 MgCl2	0.58267	0.245	1
		PHE 0 CaCl2 - PHE 20 MgCl2	0.31533	0.24	1
		PHE 0 CaCl2 - PHE 100 MgCl2	1.28551	0.273	0.0002
		PHE 0 CaCl2 - PHE 0 none	0.18641	0.228	1
		PHE 0 CaCl2 - PHE 4 none	0.61941	0.245	0.7609
		PHE 0 CaCl2 - PHE 20 none	1.44082	0.282	<.0001
		PHE 0 CaCl2 - PHE 100 none	1.19799	0.27	0.0006
		PHE 4 CaCl2 - PHE 20 CaCl2	1.15123	0.295	0.0061
		PHE 4 CaCl2 - PHE 100 CaCl2	1.1442	0.292	0.006
		PHE 4 CaCl2 - PHE 0 MgCl2	-0.097	0.246	1
		PHE 4 CaCl2 - PHE 4 MgCl2	0.15078	0.255	1
		PHE 4 CaCl2 - PHE 20 MgCl2	-0.11656	0.248	1
		PHE 4 CaCl2 - PHE 100 MgCl2	0.85362	0.28	0.153
		PHE 4 CaCl2 - PHE 0 none	-0.24548	0.241	1
		PHE 4 CaCl2 - PHE 4 none	0.18752	0.255	1
		PHE 4 CaCl2 - PHE 20 none	1.00893	0.288	0.0305
		PHE 4 CaCl2 - PHE 100 none	0.7661	0.277	0.3713
		PHE 20 CaCl2 - PHE 100 CaCl2	-0.00703	0.33	1
		PHE 20 CaCl2 - PHE 0 MgCl2	-1.24823	0.29	0.0011
		PHE 20 CaCl2 - PHE 4 MgCl2	-1.00045	0.299	0.0542
		PHE 20 CaCl2 - PHE 20 MgCl2	-1.26779	0.292	0.0009***
		PHE 20 CaCl2 - PHE 100 MgCl2	-0.29761	0.319	1
		PHE 20 CaCl2 - PHE 0 none	-1.39671	0.285	0.0001
		PHE 20 CaCl2 - PHE 4 none	-0.96371	0.299	0.0843
		PHE 20 CaCl2 - PHE 20 none	-0.1423	0.326	1
		PHE 20 CaCl2 - PHE 100 none	-0.38513	0.316	1
		PHE 100 CaCl2 - PHE 0 MgCl2	-1.24121	0.288	0.0011
		PHE 100 CaCl2 - PHE 4 MgCl2	-0.99342	0.297	0.0534
		PHE 100 CaCl2 - PHE 20 MgCl2	-1.26076	0.29	0.0009
		PHE 100 CaCl2 - PHE 100 MgCl2	-0.29058	0.318	1
		PHE 100 CaCl2 - PHE 0 none	-1.38968	0.284	0.0001
		PHE 100 CaCl2 - PHE 4 none	-0.95668	0.297	0.0836
		PHE 100 CaCl2 - PHE 20 none	-0.13528	0.325	1
		PHE 100 CaCl2 - PHE 100 none	-0.3781	0.315	1
		PHE 0 MgCl2 - PHE 4 MgCl2	0.24778	0.251	1
		PHE 0 MgCl2 - PHE 20 MgCl2	-0.01956	0.244	1
		PHE 0 MgCl2 - PHE 100 MgCl2	0.95062	0.276	0.0377*
		PHE 0 MgCl2 - PHE 0 none	-0.14848	0.236	1
		PHE 0 MgCl2 - PHE 4 none	0.28452	0.251	1
		PHE 0 MgCl2 - PHE 20 none	1.10593	0.284	0.0066
		PHE 0 MgCl2 - PHE 100 none	0.8631	0.273	0.1016
		PHE 4 MgCl2 - PHE 20 MgCl2	-0.26734	0.253	1
		PHE 4 MgCl2 - PHE 100 MgCl2	0.70284	0.285	0.8949
		PHE 4 MgCl2 - PHE 0 none	-0.39626	0.246	1
		PHE 4 MgCl2 - PHE 4 none	0.03674	0.258	1
		PHE 4 MgCl2 - PHE 20 none	0.85815	0.292	0.2206
		PHE 4 MgCl2 - PHE 100 none	0.61532	0.281	1
		PHE 20 MgCl2 - PHE 100 MgCl2	0.97018	0.278	0.0317*
		PHE 20 MgCl2 - PHE 0 none	-0.12892	0.238	1
		PHE 20 MgCl2 - PHE 4 none	0.30408	0.253	1
		PHE 20 MgCl2 - PHE 20 none	1.12549	0.286	0.0054**
		PHE 20 MgCl2 - PHE 100 none	0.88266	0.274	0.0853
		PHE 100 MgCl2 - PHE 0 none	-1.0991	0.271	0.0032
		PHE 100 MgCl2 - PHE 4 none	-0.6661	0.285	1
		PHE 100 MgCl2 - PHE 20 none	0.15531	0.313	1
		PHE 100 MgCl2 - PHE 100 none	-0.08752	0.303	1
		PHE 0 none - PHE 4 none	0.433	0.246	1
		PHE 0 none - PHE 20 none	1.25441	0.279	0.0005***
		PHE 0 none - PHE 100 none	1.01158	0.267	0.0101*
		PHE 4 none - PHE 20 none	0.82141	0.293	0.3314
		PHE 4 none - PHE 100 none	0.57858	0.281	1
		PHE 20 none - PHE 100 none	-0.24283	0.31	1
Figure 4	Bd: Day 5	PHE 0 ZnCl2 0 - PHE 20 ZnCl2 0	1.5637	0.181	<.0001***
		PHE 0 ZnCl2 0 - PHE 100 ZnCl2 0	1.6155	0.182	<.0001***
		PHE 0 ZnCl2 0 - PHE 0 ZnCl2 100	0.04	0.0832	1
		PHE 0 ZnCl2 0 - PHE 20 ZnCl2 100	1.6037	0.196	<.0001
		PHE 0 ZnCl2 0 - PHE 100 ZnCl2 100	1.6555	0.202	<.0001
		PHE 20 ZnCl2 0 - PHE 100 ZnCl2 0	0.0517	0.224	1
		PHE 20 ZnCl2 0 - PHE 0 ZnCl2 100	-1.5238	0.201	<.0001
		PHE 20 ZnCl2 0 - PHE 20 ZnCl2 100	0.04	0.0832	1
		PHE 20 ZnCl2 0 - PHE 100 ZnCl2 100	0.0917	0.243	1
		PHE 100 ZnCl2 0 - PHE 0 ZnCl2 100	-1.5755	0.199	<.0001
		PHE 100 ZnCl2 0 - PHE 20 ZnCl2 100	-0.0118	0.236	1
		PHE 100 ZnCl2 0 - PHE 100 ZnCl2 100	0.04	0.0832	1
		PHE 0 ZnCl2 100 - PHE 20 ZnCl2 100	1.5637	0.181	<.0001***
		PHE 0 ZnCl2 100 - PHE 100 ZnCl2 100	1.6155	0.182	<.0001***
		PHE 20 ZnCl2 100 - PHE 100 ZnCl2 100	0.0517	0.224	1
	Bd: Day 9	PHE 0 ZnCl2 0 - PHE 20 ZnCl2 0	2.6199	0.166	<.0001***
		PHE 0 ZnCl2 0 - PHE 100 ZnCl2 0	2.5003	0.16	<.0001***
		PHE 0 ZnCl2 0 - PHE 0 ZnCl2 100	0.04	0.0832	1
		PHE 0 ZnCl2 0 - PHE 20 ZnCl2 100	2.6599	0.185	<.0001
		PHE 0 ZnCl2 0 - PHE 100 ZnCl2 100	2.5402	0.176	<.0001
		PHE 20 ZnCl2 0 - PHE 100 ZnCl2 0	-0.1196	0.213	1
		PHE 20 ZnCl2 0 - PHE 0 ZnCl2 100	-2.58	0.187	<.0001
		PHE 20 ZnCl2 0 - PHE 20 ZnCl2 100	0.04	0.0832	1
		PHE 20 ZnCl2 0 - PHE 100 ZnCl2 100	-0.0797	0.226	1
		PHE 100 ZnCl2 0 - PHE 0 ZnCl2 100	-2.4603	0.184	<.0001
		PHE 100 ZnCl2 0 - PHE 20 ZnCl2 100	0.1596	0.231	1
		PHE 100 ZnCl2 0 - PHE 100 ZnCl2 100	0.04	0.0832	1
		PHE 0 ZnCl2 100 - PHE 20 ZnCl2 100	2.6199	0.166	<.0001***
		PHE 0 ZnCl2 100 - PHE 100 ZnCl2 100	2.5003	0.16	<.0001***
		PHE 20 ZnCl2 100 - PHE 100 ZnCl2 100	-0.1196	0.213	1
	Bsal: Day 5	PHE 0 ZnCl2 0 - PHE 20 ZnCl2 0	1.307	0.244	<.0001***
		PHE 0 ZnCl2 0 - PHE 100 ZnCl2 0	1.448	0.254	<.0001***
		PHE 0 ZnCl2 0 - PHE 0 ZnCl2 100	-0.164	0.169	1
		PHE 0 ZnCl2 0 - PHE 20 ZnCl2 100	0.678	0.204	0.013
		PHE 0 ZnCl2 0 - PHE 100 ZnCl2 100	0.972	0.221	0.0002
		PHE 20 ZnCl2 0 - PHE 100 ZnCl2 0	0.141	0.305	1
		PHE 20 ZnCl2 0 - PHE 0 ZnCl2 100	-1.471	0.24	<.0001
		PHE 20 ZnCl2 0 - PHE 20 ZnCl2 100	-0.629	0.265	0.2652
		PHE 20 ZnCl2 0 - PHE 100 ZnCl2 100	-0.335	0.279	1
		PHE 100 ZnCl2 0 - PHE 0 ZnCl2 100	-1.612	0.251	<.0001
		PHE 100 ZnCl2 0 - PHE 20 ZnCl2 100	-0.77	0.275	0.076
		PHE 100 ZnCl2 0 - PHE 100 ZnCl2 100	-0.476	0.288	1
		PHE 0 ZnCl2 100 - PHE 20 ZnCl2 100	0.842	0.199	0.0004***
		PHE 0 ZnCl2 100 - PHE 100 ZnCl2 100	1.136	0.217	<.0001***
		PHE 20 ZnCl2 100 - PHE 100 ZnCl2 100	0.294	0.244	1
	Bsal: Day 9	PHE 0 ZnCl2 0 - PHE 20 ZnCl2 0	2.55869	0.244	<.0001***
		PHE 0 ZnCl2 0 - PHE 100 ZnCl2 0	2.46311	0.237	<.0001***
		PHE 0 ZnCl2 0 - PHE 0 ZnCl2 100	0.12667	0.124	1
		PHE 0 ZnCl2 0 - PHE 20 ZnCl2 100	0.83109	0.142	<.0001
		PHE 0 ZnCl2 0 - PHE 100 ZnCl2 100	2.47203	0.237	<.0001
		PHE 20 ZnCl2 0 - PHE 100 ZnCl2 0	-0.09558	0.315	1
		PHE 20 ZnCl2 0 - PHE 0 ZnCl2 100	-2.43202	0.245	<.0001
		PHE 20 ZnCl2 0 - PHE 20 ZnCl2 100	-1.7276	0.255	<.0001***
		PHE 20 ZnCl2 0 - PHE 100 ZnCl2 100	-0.08666	0.315	1
		PHE 100 ZnCl2 0 - PHE 0 ZnCl2 100	-2.33644	0.238	<.0001
		PHE 100 ZnCl2 0 - PHE 20 ZnCl2 100	-1.63202	0.248	<.0001
		PHE 100 ZnCl2 0 - PHE 100 ZnCl2 100	0.00892	0.309	1
		PHE 0 ZnCl2 100 - PHE 20 ZnCl2 100	0.70442	0.144	<.0001***
		PHE 0 ZnCl2 100 - PHE 100 ZnCl2 100	2.34536	0.239	<.0001***
		PHE 20 ZnCl2 100 - PHE 100 ZnCl2 100	1.64094	0.248	<.0001***
Figure 5	Day 5	PHE 0 CaCl2 - PHE 4 CaCl2	1.1421	0.152	<.0001***
		PHE 0 CaCl2 - PHE 20 CaCl2	1.7195	0.171	<.0001***
		PHE 0 CaCl2 - PHE 100 CaCl2	1.5021	0.163	<.0001***
		PHE 0 CaCl2 - PHE 0 MgCl2	-0.1219	0.104	1.0000
		PHE 0 CaCl2 - PHE 4 MgCl2	1.0203	0.182	<.0001
		PHE 0 CaCl2 - PHE 20 MgCl2	1.5976	0.199	<.0001
		PHE 0 CaCl2 - PHE 100 MgCl2	1.3802	0.191	<.0001
		PHE 0 CaCl2 - PHE 0 none	0.0242	0.103	1.0000
		PHE 0 CaCl2 - PHE 4 none	1.1664	0.182	<.0001
		PHE 0 CaCl2 - PHE 20 none	1.7437	0.198	<.0001
		PHE 0 CaCl2 - PHE 100 none	1.5263	0.192	<.0001
		PHE 4 CaCl2 - PHE 20 CaCl2	0.5774	0.189	0.1482
		PHE 4 CaCl2 - PHE 100 CaCl2	0.3599	0.182	1.0000
		PHE 4 CaCl2 - PHE 0 MgCl2	-1.264	0.186	<.0001
		PHE 4 CaCl2 - PHE 4 MgCl2	-0.1219	0.104	1.0000
		PHE 4 CaCl2 - PHE 20 MgCl2	0.4555	0.217	1.0000
		PHE 4 CaCl2 - PHE 100 MgCl2	0.238	0.21	1.0000
		PHE 4 CaCl2 - PHE 0 none	-1.1179	0.185	<.0001
		PHE 4 CaCl2 - PHE 4 none	0.0242	0.103	1.0000
		PHE 4 CaCl2 - PHE 20 none	0.6016	0.215	0.3444
		PHE 4 CaCl2 - PHE 100 none	0.3842	0.21	1.0000
		PHE 20 CaCl2 - PHE 100 CaCl2	-0.2174	0.198	1.0000
		PHE 20 CaCl2 - PHE 0 MgCl2	-1.8414	0.201	<.0001
		PHE 20 CaCl2 - PHE 4 MgCl2	-0.6992	0.215	0.0761
		PHE 20 CaCl2 - PHE 20 MgCl2	-0.1219	0.104	1.0000
		PHE 20 CaCl2 - PHE 100 MgCl2	-0.3393	0.223	1.0000
		PHE 20 CaCl2 - PHE 0 none	-1.6952	0.201	<.0001
		PHE 20 CaCl2 - PHE 4 none	-0.5531	0.215	0.6684
		PHE 20 CaCl2 - PHE 20 none	0.0242	0.103	1.0000
		PHE 20 CaCl2 - PHE 100 none	-0.1932	0.224	1.0000
		PHE 100 CaCl2 - PHE 0 MgCl2	-1.6239	0.195	<.0001
		PHE 100 CaCl2 - PHE 4 MgCl2	-0.4818	0.21	1.0000
		PHE 100 CaCl2 - PHE 20 MgCl2	0.0955	0.225	1.0000
		PHE 100 CaCl2 - PHE 100 MgCl2	-0.1219	0.104	1.0000
		PHE 100 CaCl2 - PHE 0 none	-1.4778	0.193	<.0001
		PHE 100 CaCl2 - PHE 4 none	-0.3357	0.208	1.0000
		PHE 100 CaCl2 - PHE 20 none	0.2417	0.223	1.0000
		PHE 100 CaCl2 - PHE 100 none	0.0242	0.103	1.0000
		PHE 0 MgCl2 - PHE 4 MgCl2	1.1421	0.152	<.0001***
		PHE 0 MgCl2 - PHE 20 MgCl2	1.7195	0.171	<.0001***
		PHE 0 MgCl2 - PHE 100 MgCl2	1.5021	0.163	<.0001***
		PHE 0 MgCl2 - PHE 0 none	0.1461	0.105	1.0000
		PHE 0 MgCl2 - PHE 4 none	1.2882	0.185	<.0001
		PHE 0 MgCl2 - PHE 20 none	1.8656	0.2	<.0001
		PHE 0 MgCl2 - PHE 100 none	1.6482	0.195	<.0001
		PHE 4 MgCl2 - PHE 20 MgCl2	0.5774	0.189	0.1482
		PHE 4 MgCl2 - PHE 100 MgCl2	0.3599	0.182	1.0000
		PHE 4 MgCl2 - PHE 0 none	-0.996	0.184	<.0001
		PHE 4 MgCl2 - PHE 4 none	0.1461	0.105	1.0000
		PHE 4 MgCl2 - PHE 20 none	0.7235	0.215	0.0516
		PHE 4 MgCl2 - PHE 100 none	0.506	0.211	1.0000
		PHE 20 MgCl2 - PHE 100 MgCl2	-0.2174	0.198	1.0000
		PHE 20 MgCl2 - PHE 0 none	-1.5734	0.2	<.0001
		PHE 20 MgCl2 - PHE 4 none	-0.4312	0.217	1.0000
		PHE 20 MgCl2 - PHE 20 none	0.1461	0.105	1.0000
		PHE 20 MgCl2 - PHE 100 none	-0.0713	0.225	1.0000
		PHE 100 MgCl2 - PHE 0 none	-1.3559	0.192	<.0001
		PHE 100 MgCl2 - PHE 4 none	-0.2138	0.209	1.0000
		PHE 100 MgCl2 - PHE 20 none	0.3635	0.223	1.0000
		PHE 100 MgCl2 - PHE 100 none	0.1461	0.105	1.0000
		PHE 0 none - PHE 4 none	1.1421	0.152	<.0001***
		PHE 0 none - PHE 20 none	1.7195	0.171	<.0001***
		PHE 0 none - PHE 100 none	1.5021	0.163	<.0001***
		PHE 4 none - PHE 20 none	0.5774	0.189	0.1482
		PHE 4 none - PHE 100 none	0.3599	0.182	1.0000
		PHE 20 none - PHE 100 none	-0.2174	0.198	1.0000
	Day 9	PHE 0 CaCl2 - PHE 4 CaCl2	0.4099	0.122	0.0522
		PHE 0 CaCl2 - PHE 20 CaCl2	1.9165	0.156	<.0001***
		PHE 0 CaCl2 - PHE 100 CaCl2	2.0173	0.163	<.0001***
		PHE 0 CaCl2 - PHE 0 MgCl2	-0.1219	0.104	1.0000
		PHE 0 CaCl2 - PHE 4 MgCl2	0.288	0.163	1.0000
		PHE 0 CaCl2 - PHE 20 MgCl2	1.7947	0.188	<.0001
		PHE 0 CaCl2 - PHE 100 MgCl2	1.8954	0.194	<.0001
		PHE 0 CaCl2 - PHE 0 none	0.0242	0.103	1.0000
		PHE 0 CaCl2 - PHE 4 none	0.4341	0.161	0.4655
		PHE 0 CaCl2 - PHE 20 none	1.9408	0.188	<.0001
		PHE 0 CaCl2 - PHE 100 none	2.0415	0.195	<.0001
		PHE 4 CaCl2 - PHE 20 CaCl2	1.5067	0.161	<.0001***
		PHE 4 CaCl2 - PHE 100 CaCl2	1.6074	0.168	<.0001***
		PHE 4 CaCl2 - PHE 0 MgCl2	-0.5318	0.158	0.0518
		PHE 4 CaCl2 - PHE 4 MgCl2	-0.1219	0.104	1.0000
		PHE 4 CaCl2 - PHE 20 MgCl2	1.3848	0.191	<.0001
		PHE 4 CaCl2 - PHE 100 MgCl2	1.4855	0.197	<.0001
		PHE 4 CaCl2 - PHE 0 none	-0.3856	0.159	0.9883
		PHE 4 CaCl2 - PHE 4 none	0.0242	0.103	1.0000
		PHE 4 CaCl2 - PHE 20 none	1.5309	0.191	<.0001
		PHE 4 CaCl2 - PHE 100 none	1.6317	0.198	<.0001
		PHE 20 CaCl2 - PHE 100 CaCl2	0.1008	0.192	1.0000
		PHE 20 CaCl2 - PHE 0 MgCl2	-2.0384	0.187	<.0001
		PHE 20 CaCl2 - PHE 4 MgCl2	-1.6285	0.193	<.0001
		PHE 20 CaCl2 - PHE 20 MgCl2	-0.1219	0.104	1.0000
		PHE 20 CaCl2 - PHE 100 MgCl2	-0.0211	0.218	1.0000
		PHE 20 CaCl2 - PHE 0 none	-1.8923	0.186	<.0001
		PHE 20 CaCl2 - PHE 4 none	-1.4824	0.191	<.0001
		PHE 20 CaCl2 - PHE 20 none	0.0242	0.103	1.0000
		PHE 20 CaCl2 - PHE 100 none	0.125	0.219	1.0000
		PHE 100 CaCl2 - PHE 0 MgCl2	-2.1392	0.193	<.0001
		PHE 100 CaCl2 - PHE 4 MgCl2	-1.7293	0.198	<.0001
		PHE 100 CaCl2 - PHE 20 MgCl2	-0.2226	0.218	1.0000
		PHE 100 CaCl2 - PHE 100 MgCl2	-0.1219	0.104	1.0000
		PHE 100 CaCl2 - PHE 0 none	-1.9931	0.191	<.0001
		PHE 100 CaCl2 - PHE 4 none	-1.5832	0.196	<.0001
		PHE 100 CaCl2 - PHE 20 none	-0.0765	0.217	1.0000
		PHE 100 CaCl2 - PHE 100 none	0.0242	0.103	1.0000
		PHE 0 MgCl2 - PHE 4 MgCl2	0.4099	0.122	0.0522
		PHE 0 MgCl2 - PHE 20 MgCl2	1.9165	0.156	<.0001***
		PHE 0 MgCl2 - PHE 100 MgCl2	2.0173	0.163	<.0001***
		PHE 0 MgCl2 - PHE 0 none	0.1461	0.105	1.0000
		PHE 0 MgCl2 - PHE 4 none	0.556	0.16	0.0332
		PHE 0 MgCl2 - PHE 20 none	2.0626	0.188	<.0001
		PHE 0 MgCl2 - PHE 100 none	2.1634	0.195	<.0001
		PHE 4 MgCl2 - PHE 20 MgCl2	1.5067	0.161	<.0001***
		PHE 4 MgCl2 - PHE 100 MgCl2	1.6074	0.168	<.0001***
		PHE 4 MgCl2 - PHE 0 none	-0.2638	0.162	1.0000
		PHE 4 MgCl2 - PHE 4 none	0.1461	0.105	1.0000
		PHE 4 MgCl2 - PHE 20 none	1.6528	0.193	<.0001
		PHE 4 MgCl2 - PHE 100 none	1.7535	0.2	<.0001
		PHE 20 MgCl2 - PHE 100 MgCl2	0.1008	0.192	1.0000
		PHE 20 MgCl2 - PHE 0 none	-1.7704	0.187	<.0001
		PHE 20 MgCl2 - PHE 4 none	-1.3605	0.191	<.0001
		PHE 20 MgCl2 - PHE 20 none	0.1461	0.105	1.0000
		PHE 20 MgCl2 - PHE 100 none	0.2469	0.219	1.0000
		PHE 100 MgCl2 - PHE 0 none	-1.8712	0.192	<.0001
		PHE 100 MgCl2 - PHE 4 none	-1.4613	0.196	<.0001
		PHE 100 MgCl2 - PHE 20 none	0.0453	0.218	1.0000
		PHE 100 MgCl2 - PHE 100 none	0.1461	0.105	1.0000
		PHE 0 none - PHE 4 none	0.4099	0.122	0.0522
		PHE 0 none - PHE 20 none	1.9165	0.156	<.0001***
		PHE 0 none - PHE 100 none	2.0173	0.163	<.0001***
		PHE 4 none - PHE 20 none	1.5067	0.161	<.0001***
		PHE 4 none - PHE 100 none	1.6074	0.168	<.0001***
		PHE 20 none - PHE 100 none	0.1008	0.192	1.0000
Figure 6	Time= 24 hours p.i.	PHE 0 - PHE 20	0.2699	0.253	0.8679
		PHE 0 - PHE 100	0.1915	0.253	1
		PHE 20 - PHE 100	-0.0784	0.253	1
	Time= 5 days p.i.: medium change 24 hours p.i.	PHE 0 - PHE 20	0.2164	0.253	0.999
		PHE 0 - PHE 100	0.6152	0.253	0.0525
		PHE 20 - PHE 100	0.3688	0.253	0.4471
	Time= 5 days p.i.: medium change 3 days p.i.	PHE 0 - PHE 20	0.2604	0.253	0.9192
		PHE 0 - PHE 100	0.6822	0.253	0.0261*
		PHE 20 - PHE 100	0.4218	0.253	0.2989
